# Supplementary material for: The α5-α6-α7-Pba3-Pba4 Complex: A Starting Unit in Proteasome Core Particle Assembly
Source: Biomolecules. 2025 May 8;15(5):683. doi: 10.3390/biom15050683 (PMC12109424; doi:10.3390/biom15050683)
Supplement: Supplementary file 1 [file biomolecules-15-00683-s001.zip]

Archive with 2 entries (2 files):
- biomolecules-3592808-Figures S1-S8.pdf
- biomolecules-3592808-Figure S9.pdf
